# Supplementary material for: The role of insulin sensitivity and intranasally applied insulin on olfactory perception
Source: Sci Rep. 2019 May 10;9:7222. doi: 10.1038/s41598-019-43693-7 (PMC6510903; doi:10.1038/s41598-019-43693-7)
Supplement: Supplementary file 2 — Dataset 2 [file 41598_2019_43693_MOESM2_ESM.csv]

Participant	BMI[kg/m2]	Test_day	Intervention	Intervention_dose	Baseline_HOMA-IR	Threshold_Test	Discrimination_Test
2109	20.9	0	Baseline	0	0.9	8.75	11
2109	20.9	1	Insulin	160	0.6	8.5	12
2109	20.9	2	Placebo	40	1.6	6.75	13
2109	20.9	3	Insulin	40	1.4	7.75	13
2109	20.9	4	Placebo	160	1	7.5	12
2109	20.9	5	Insulin	100	1.1	6.25	14
2109	20.9	6	Placebo	100	1.4	7.75	12
2245	28.7	0	Baseline	0	0.7	8.5	15
2245	28.7	1	Insulin	100	2	12	13
2245	28.7	2	Insulin	40	1.2	8.25	14
2245	28.7	3	Placebo	100	0.9	8.5	13
2245	28.7	4	Placebo	40	3.1	6.25	13
2245	28.7	5	Placebo	160	0.9	8.5	11
2245	28.7	6	Insulin	160	1.1	7.5	12
2344	27	0	Baseline	0	1.2	4.5	12
2344	27	2	Insulin	100	1.1	7	14
2344	27	3	Insulin	40	1.3	4.5	11
2344	27	4	Insulin	160	1.2	8.5	13
2344	27	5	Placebo	100	1.1	5.25	10
2344	27	6	Placebo	160	2.6	3.75	11
2344	27	7	Placebo	40	1.2	4.25	11
2671	25.4	0	Baseline	0	1.3	8.5	14
2671	25.4	1	Placebo	100	1.5	7.5	14
2671	25.4	2	Placebo	160	2	8.75	14
2671	25.4	3	Insulin	160	0.9	10	15
2671	25.4	4	Insulin	100	1.7	10.25	14
2671	25.4	5	Placebo	40	2.1	10	12
2671	25.4	6	Insulin	40	2.1	9.75	13
3581	26.3	0	Baseline	0	1.6	9	10
3581	26.3	1	Insulin	40	1.7	8.25	15
3581	26.3	2	Insulin	160	1.8	8.5	15
3581	26.3	3	Placebo	40	2.2	9.5	10
3581	26.3	4	Placebo	160	1.5	9.5	14
3581	26.3	5	Insulin	100	1.8	9.5	10
3581	26.3	6	Placebo	100	1.3	6.5	12
3816	25.3	0	Baseline	0	2.3	12.25	11
3816	25.3	1	Placebo	100	1.5	7.25	11
3816	25.3	2	Placebo	160	1.1	12	9
3816	25.3	3	Insulin	160	2.6	5.25	11
3816	25.3	4	Insulin	100	2.1	5.25	10
3816	25.3	5	Placebo	40	1.9	12.5	13
3816	25.1	6	Insulin	40	2.8	8	6
3892	25.8	0	Baseline	0	1.1	8.75	13
3892	25.8	1	Insulin	100	0.8	11.5	13
3892	25.8	2	Insulin	40	1.2	8.75	15
3892	25.8	3	Placebo	100	0.6	11.25	12
3892	25.8	4	Insulin	160	1.1	11.5	13
3892	25.8	5	Placebo	160	0.9	9.25	11
3892	25.8	6	Placebo	40	0.8	9.5	14
4109	25.2	0	Baseline	0	1.7	6.5	8
4109	25.2	1	Placebo	100	1.9	7.75	10
4109	25.2	2	Placebo	160	2	6.25	13
4109	25.2	3	Insulin	160	2.2	8.5	4
4109	25.2	4	Insulin	100	4.2	8.5	8
4109	25.2	5	Placebo	40	1.7	7.5	11
4109	25.2	6	Insulin	40	2.8	4.75	11
4633	28	0	Baseline	0	3.3	7.5	13
4633	28	2	Insulin	160	2.3	6	12
4633	28	3	Placebo	40	2	7.25	15
4633	28	4	Placebo	160	2.7	8	15
4633	28	5	Insulin	100	2.5	7.5	14
4633	28	6	Placebo	100	3.5	5.5	14
4633	28	7	Insulin	40	2.9	8.75	14
4647	22.3	0	Baseline	0	1.6	8.25	11
4647	22.3	2	Placebo	40	1.9	7	9
4647	22.3	3	Insulin	40	1.9	6.75	9
4647	22.3	4	Placebo	160	1.2	9.25	10
4647	22.3	5	Insulin	100	1.5	7.75	13
4647	22.3	6	Placebo	100	1.2	6.75	9
4647	22.3	7	Insulin	160	2.3	7.75	12
4766	24	0	Baseline	0	2.5	9.5	13
4766	24	1	Insulin	160	1.3	8.5	12
4766	24	2	Placebo	40	0.5	7.75	12
4766	24	3	Insulin	40	0.9	8.5	12
4766	24	4	Placebo	160	1.1	7	13
4766	24	5	Insulin	100	1.3	7.5	14
4766	24	6	Placebo	100	0.5	7.25	13
4769	25.5	0	Baseline	0	1.3	7.5	11
4769	25.5	1	Insulin	160	1.9	7.5	14
4769	25.5	2	Placebo	40	1.3	7.5	13
4769	25.5	3	Insulin	40	1.4	7.5	14
4769	25.5	4	Placebo	160	1.1	9.75	14
4769	25.5	5	Insulin	100	0.5	9	14
4769	25.5	6	Placebo	100	0.6	8.5	11
4774	26.9	0	Baseline	0	5	6.25	14
4774	26.9	1	Insulin	40	9.9	5.25	10
4774	26.8	2	Insulin	160	3.4	4.74	11
4774	26.9	3	Placebo	40	3.6	7.5	12
4774	26.9	4	Placebo	160	3.8	9	10
4774	26.9	5	Insulin	100	3.1	7.25	10
4774	26.9	6	Placebo	100	3.5	7.75	11
4806	19.7	0	Baseline	0	1.8	8.25	11
4806	19.7	1	Insulin	100	1.1	9	10
4806	19.7	2	Insulin	40	1.6	10.75	13
4806	19.7	3	Placebo	100	1.3	5.25	10
4806	19.7	4	Placebo	40	0.8	11	15
4806	19.7	5	Placebo	160	1.4	7.5	15
4806	19.7	6	Insulin	160	1.1	6.5	14
4814	21.1	0	Baseline	0	0.6	14	14
4814	21.1	1	Insulin	40	0.3	8.25	13
4814	21.1	2	Insulin	160	1	9.5	15
4814	21.1	3	Placebo	40	0.8	8.5	12
4814	21.1	4	Placebo	160	1	8	13
4814	21.1	5	Insulin	100	0.8	10.75	16
4814	21.1	6	Placebo	100	1.1	7.75	13
4824	28	0	Baseline	0	2.6	6.5	13
4824	28	1	Insulin	160	2.1	11	14
4824	27.9	2	Placebo	40	2.5	7.5	14
4824	28	3	Insulin	40	2.7	9.75	14
4824	28	4	Placebo	160	2.9	6.5	12
4824	28	5	Insulin	100	3.1	11.75	15
4824	28	6	Placebo	100	3	5.75	14
4859	28.2	0	Baseline	0	2.9	9.75	10
4859	28.2	1	Insulin	160	4.4	7.5	11
4859	28.2	2	Placebo	40	6.1	7.5	14
4859	28.2	3	Insulin	40	5.2	9.5	13
4859	28.2	4	Placebo	160	1.2	8.5	14
4859	28.2	5	Insulin	100	1.9	7.75	12
4859	28.2	6	Placebo	100	5	6.75	11
4886	22.8	0	Baseline	0	2.6	6.5	10
4886	22.8	1	Insulin	160	1.3	4.75	8
4886	22.8	2	Placebo	40	2	6.5	12
4886	22.8	3	Insulin	40	2.7	6.25	12
4886	22.8	4	Placebo	160	3.1	8.25	16
4886	22.8	5	Insulin	100	2.2	5.5	12
4886	22.8	6	Placebo	100	1.8	5.25	15
5003	24.2	0	Baseline	0	1.3	6.25	15
5003	24.2	1	Placebo	100	1.3	6	11
5003	24.2	2	Placebo	160	1.3	8	15
5003	24.2	3	Insulin	160	0.5	8.75	15
5003	24.2	4	Insulin	100	0.9	9.25	13
5003	24.2	5	Placebo	40	0.8	9.5	13
5003	24.2	6	Insulin	40	0.6	11	16
5049	24	0	Baseline	0	1.4	8.5	11
5049	24	1	Placebo	100	1.6	7.75	12
5049	24	2	Placebo	160	1.5	9	14
5049	24	3	Insulin	160	2	9.75	11
5049	24	4	Insulin	100	1.2	8.25	12
5049	24	5	Placebo	40	1.8	9.75	13
5049	24	6	Insulin	40	1.9	10	14
5075	27.1	0	Baseline	0	0.7	6.75	12
5075	27.1	2	Placebo	160	0.7	11.25	15
5075	27.1	3	Insulin	160	0.7	7.5	14
5075	27.1	4	Insulin	100	0.8	8.25	14
5075	27.1	5	Placebo	40	1	8.75	16
5075	27.1	6	Insulin	40	0.9	7.25	14
5075	27.1	7	Placebo	100	0.8	8.25	14
5122	22	0	Baseline	0	1.6	7.5	14
5122	22	1	Placebo	40	0.9	7.5	16
5122	22	2	Insulin	100	1.3	7.75	15
5122	22	3	Insulin	40	1.4	8.25	14
5122	22	4	Insulin	160	1.3	8.5	13
5122	22	5	Placebo	100	1.5	7.25	15
5122	22	6	Placebo	160	1.1	5.75	15
5129	23.4	0	Baseline	0	1.5	8.25	13
5129	23.4	1	Insulin	160	1.7	9	15
5129	23.4	2	Placebo	40	2.1	14	14
5129	23.4	3	Insulin	40	2.1	10.5	16
5129	23.4	4	Placebo	160	2.2	9.25	15
5129	23.4	5	Insulin	100	1.1	9.5	13
5129	23.4	6	Placebo	100	2.3	7.25	14
5136	22.9	0	Baseline	0	1.6	6.25	9
5136	22.9	2	Insulin	160	1.2	9	12
5136	22.9	3	Placebo	40	1.4	9	12
5136	22.9	4	Placebo	160	1.3	8.5	13
5136	22.9	5	Insulin	100	1.4	7.75	9
5136	22.9	6	Placebo	100	1.2	9	12
5136	22.9	7	Insulin	40	1.4	8	13
5141	22.2	1	Baseline	0	2.3	8.25	9
5141	22.2	2	Insulin	100	1.9	10.5	11
5141	22.2	3	Placebo	100	3	5.5	11
5141	22.2	4	Insulin	160	2	7.5	13
5141	22.2	5	Insulin	40	3.7	9.25	14
5141	22.2	6	Placebo	160	3.3	5.5	11
5141	22.2	7	Placebo	40	3.3	5.5	11
5269	23.2	0	Baseline	0	0.8	6.5	11
5269	23.2	1	Insulin	100	1.2	5.5	13
5269	23.2	2	Insulin	40	2.1	7.25	15
5269	23.2	3	Placebo	100	1.7	7.5	15
5269	23.2	4	Placebo	40	1.9	6.75	14
5269	23.2	5	Placebo	160	2.7	7.5	11
5269	23.2	6	Insulin	160	1.2	8	9
5287	27.5	0	Baseline	0	1	9	12
5287	27.5	1	Insulin	100	2.3	8	13
5287	27.5	2	Insulin	40	1	8	14
5287	27.5	3	Placebo	100	1.7	7.5	13
5287	27.5	4	Placebo	40	1.1	7.75	13
5287	27.5	5	Placebo	160	1.1	9.25	14
5287	27.5	6	Insulin	160	2	9.5	14
5310	22	0	Baseline	0	0.7	10.5	10
5310	22	1	Insulin	100	0.8	8.75	12
5310	22	2	Insulin	40	0.8	8	14
5310	22	3	Placebo	100	0.6	9.5	15
5310	22	4	Placebo	40	1.2	11.25	14
5310	22	5	Placebo	160	0.5	7.5	16
5310	22	6	Insulin	160	0.5	7.5	13
5314	22.6	0	Baseline	0	0.9	7.75	13
5314	22.6	1	Insulin	100	1.3	8	13
5314	22.6	2	Insulin	40	1.2	9.25	15
5314	22.6	3	Placebo	100	0.8	8.5	12
5314	22.6	4	Placebo	40	1.3	8.5	14
5314	22.6	5	Placebo	160	1	9.25	11
5314	22.6	6	Insulin	160	0.7	11	10
5315	28.6	0	Baseline	0	1.7	4.5	12
5315	28.6	1	Insulin	40	2.3	6.25	9
5315	28.6	2	Insulin	160	2.6	5.75	9
5315	28.6	3	Placebo	40	1.8	7.25	11
5315	28.6	4	Placebo	160	2.6	5.75	13
5315	28.6	5	Insulin	100	2.1	6.6	12
5315	28.6	6	Placebo	100	2.3	6	11
5318	27.8	0	Baseline	0	2.1	8.25	11
5318	27.8	1	Placebo	40	2.2	7	11
5318	27.8	2	Insulin	100	1.4	7.75	12
5318	27.8	3	Insulin	40	2.4	8.25	12
5318	27.8	4	Insulin	160	1.2	7.25	16
5318	27.8	5	Placebo	100	1.7	6.75	13
5318	27.8	6	Placebo	160	1.3	6.25	15
5324	24.4	0	Baseline	0	1.4	10	15
5324	24.4	1	Insulin	100	1.3	11	14
5324	24.4	2	Insulin	40	1	9.5	13
5324	24.4	3	Placebo	100	1.2	10	14
5324	24.4	4	Placebo	40	1	8.75	13
5324	24.4	5	Placebo	160	1	11.5	16
5324	24.4	6	Insulin	160	1	11.75	16
5335	24	0	Baseline	0	0.9	4.5	12
5335	24	1	Placebo	100	1.7	6.5	13
5335	24	2	Placebo	160	1.5	5.75	12
5335	24	3	Insulin	160	1.2	8.5	9
5335	24	4	Insulin	100	1.7	7.75	13
5335	24	5	Placebo	40	1.4	4.75	12
5335	24	6	Insulin	40	1.8	6.5	15
7544	28.9	0	Baseline	0	2.7	6.5	13
7544	28.9	1	Placebo	40	2.3	8.5	14
7544	28.9	2	Insulin	100	4.8	6.5	14
7544	28.9	3	Insulin	40	3.7	6.5	13
7544	28.9	4	Insulin	160	2.5	9.28	13
7544	28.9	5	Placebo	100	4.1	6.5	14
7544	28.9	6	Placebo	160	3.4	5.5	14
